# Supplementary material for: Fabrication of Composite Filaments with High Dielectric Permittivity for Fused Deposition 3D Printing
Source: Materials (Basel). 2017 Oct 23;10(10):1218. doi: 10.3390/ma10101218 (PMC5667024; doi:10.3390/ma10101218)
Supplement: Supplementary file 1 [file materials-10-01218-s001.zip]

Archive with 5 entries (3 files):
- materials-234299-supplementary/
- materials-234299-supplementary/SupplementaryMaterials.pdf
- materials-234299-supplementary/Video.avi
- materials-234299-supplementary/__MACOSX/
- materials-234299-supplementary/__MACOSX/._Video.avi
